# Supplementary material for: A laparoscopic radical inguinal lymphadenectomy approach partly preserving great saphenous vein branches can benefit for patients with penile carcinoma
Source: BMC Surg. 2022 Apr 9;22:138. doi: 10.1186/s12893-022-01582-3 (PMC8994377; doi:10.1186/s12893-022-01582-3)
Supplement: Supplementary file 1 — Additional file 1. Clinical information of 48 penile cancer patients. [file 12893_2022_1582_MOESM1_ESM.xlsx]

## Sheet: Sheet1
ID	group (1=sparing group)	smoking (1=yes)	ASA score	age	BMI	T	N	Pelvic lymph node dissection(1=yes)	Operative time(min/side)	Blood loss(ml/side)	Time for seal pressure drainage (day)	Clean the lymph node number（per side）	Postoperative hospital stay (day)	Necrosis of skin flap	Subcutaneous infection	lymphorrhagia	Surgical intervention for flap healing (1= yes)	Edema of lower extremity above ankle (1=yes)	Edema of lower extremity below ankle (1=yes)	Lymphocysts	Venous thrombosis
001	1	1	1	61	19	2	2	0	75	5	12	13	12	0	0	1	0	0	0	0	0
002	1	1	1	45	23	1	1	0	62	30	5	11	5	0	0	1	0	0	0	0	0
003	1	0	1	63	20	2	2	0	61	10	10	11	10	0	0	0	0	0	0	0	0
004	1	0	2	48	29	2	2	0	49	25	7	9	8	0	0	0	0	0	0	0	0
005	1	1	1	61	25	1	1	0	67	10	12	7	14	0	1	0	0	0	0	0	0
006	1	1	1	56	27	2	2	1	61	40	10	10	12	0	0	0	0	0	0	1	0
007	1	1	1	58	20	2	1	0	69	10	7	11	8	0	0	0	0	0	0	0	0
008	1	0	2	58	29	1	1	0	60	35	10	7	12	0	0	0	0	0	0	0	0
009	1	0	1	62	19	2	2	0	65	10	5	9	6	0	0	0	0	0	0	0	0
010	1	1	1	46	21	3	3	0	53	45	15	9	15	0	0	0	0	0	1	1	1
011	1	1	1	45	23	1	2	0	62	30	5	13	6	0	0	0	0	0	0	0	0
012	1	1	2	51	25	1	1	0	74	10	7	11	7	0	0	0	0	0	0	0	0
013	1	0	1	53	28	3	2	0	71	10	10	8	11	0	0	0	0	0	0	0	0
014	1	1	1	49	24	2	2	0	74	10	20	9	23	0	0	1	0	0	0	1	1
015	1	1	2	60	22	2	2	0	72	15	18	8	20	0	0	0	0	0	0	0	0
016	1	1	1	61	29	1	1	0	85	20	9	7	10	0	0	0	0	0	0	0	0
017	0	1	1	56	24	1	1	0	60	25	12	8	13	0	0	0	0	0	0	0	0
018	0	1	2	63	18	2	2	0	55	40	12	9	15	0	0	0	0	0	0	0	0
019	0	0	1	46	19	3	2	0	47	25	5	8	5	0	0	0	0	0	0	0	0
020	0	1	1	51	22	2	2	0	45	30	15	11	15	0	0	0	0	0	0	0	0
021	0	1	1	56	24	1	1	0	81	20	10	7	12	0	0	0	0	0	0	0	0
022	0	1	1	60	19	1	2	0	62	5	12	11	12	0	0	0	0	0	1	1	0
023	0	0	1	51	29	2	2	0	70	10	10	12	10	0	0	0	0	0	1	0	0
024	0	0	2	48	23	3	2	0	55	30	10	13	11	0	0	0	0	0	0	0	0
025	0	1	1	57	27	1	1	0	60	40	14	12	13	0	0	0	0	0	1	0	0
026	0	1	2	59	24	2	1	0	57	10	18	11	18	0	1	0	0	0	1	0	1
027	0	1	1	63	22	2	2	0	58	20	12	7	15	0	0	0	0	0	1	1	0
028	0	0	1	56	24	1	2	0	59	15	8	6	8	0	0	0	0	0	0	0	0
029	0	1	1	52	19	2	2	1	62	10	17	13	18	0	0	1	0	0	1	0	1
030	0	0	1	47	25	2	1	0	67	30	10	9	11	1	0	0	1	0	0	0	1
031	0	0	1	55	29	1	1	0	60	20	5	6	6	0	0	0	0	0	0	0	0
032	0	1	1	57	23	2	2	1	71	30	14	7	15	0	0	0	0	1	0	1	0
033	0	0	2	45	29	1	1	0	48	5	10	10	11	0	0	0	0	0	0	0	0
034	0	1	3	61	30	2	2	0	60	40	9	11	7	0	1	0	0	0	0	0	0
035	0	1	1	61	31	1	2	0	52	30	15	12	16	0	0	1	0	0	1	1	0
036	0	1	2	50	20	1	1	0	64	20	9	13	10	0	0	0	0	0	0	0	0
037	0	1	1	49	28	3	3	0	51	10	12	11	10	0	0	0	0	0	1	0	0
038	0	1	1	53	21	1	1	0	50	15	8	11	9	0	0	0	0	0	0	0	1
039	0	1	1	63	28	2	1	0	50	20	10	10	10	0	0	0	0	0	0	0	0
040	0	1	2	52	20	2	2	0	64	10	7	8	7	0	0	1	0	0	1	0	0
041	0	1	1	46	24	3	1	0	77	25	9	12	7	0	0	0	0	0	0	0	0
042	0	0	1	51	25	2	2	0	64	40	10	10	10	0	0	0	0	0	0	0	0
043	0	1	2	59	27	2	2	0	60	20	13	11	10	0	0	0	0	1	0	0	0
044	0	1	1	58	24	1	2	0	55	10	19	10	20	1	1	1	0	0	1	1	1
045	0	1	1	61	26	2	2	0	61	5	10	11	10	0	0	0	0	0	0	0	0
046	0	0	1	54	20	3	1	0	60	40	10	7	8	0	0	1	0	0	1	0	0
047	0	1	1	48	27	2	1	0	50	10	7	6	8	0	0	0	0	0	0	0	0
048	0	1	2	54	25	2	3	0	59	21	11	10	11	0	0	0	0	0	0	1	0
